# Supplementary material for: A Comparative Assessment of ChatGPT, Gemini, and DeepSeek Accuracy: Examining Visual Medical Assessment in Internal Medicine Cases with and Without Clinical Context
Source: Diagnostics (Basel). 2026 Jan 26;16(3):388. doi: 10.3390/diagnostics16030388 (PMC12897363; doi:10.3390/diagnostics16030388)
Supplement: Supplementary file 1 [file diagnostics-16-00388-s001.zip › Supplementary File S2.xlsx]

## Sheet: CaseIndex
CaseSet ID	Case ID	Image label	Phaseorder	Modality	Organ system	Disease nature
Set01	Set01_A	A	1
Set01	Set01_B	B	2
Set02	Set02_A	A	3
Set02	Set02_B	B	4
Set03	Set03_A	A	5
Set03	Set03_B	B	6
Set04	Set04_A	A	7
Set04	Set04_B	B	8
Set05	Set05_A	A	9
Set05	Set05_B	B	10
Set06	Set06_A	A	11
Set06	Set06_B	B	12
Set07	Set07_A	A	13
Set07	Set07_B	B	14
Set08	Set08_A	A	15
Set08	Set08_B	B	16
Set09	Set09_A	A	17
Set09	Set09_B	B	18
Set10	Set10_A	A	19
Set10	Set10_B	B	20
Set11	Set11_A	A	21
Set11	Set11_B	B	22
Set12	Set12_A	A	23
Set12	Set12_B	B	24
Set13	Set13_A	A	25
Set13	Set13_B	B	26
Set14	Set14_A	A	27
Set14	Set14_B	B	28
Set15	Set15_A	A	29
Set15	Set15_B	B	30
Set16	Set16_A	A	31
Set16	Set16_B	B	32
Set17	Set17_A	A	33
Set17	Set17_B	B	34
Set18	Set18_A	A	35
Set18	Set18_B	B	36
Set19	Set19_A	A	37
Set19	Set19_B	B	38
Set20	Set20_A	A	39
Set20	Set20_B	B	40
Set21	Set21_A	A	41
Set21	Set21_B	B	42
Set22	Set22_A	A	43
Set22	Set22_B	B	44
Set23	Set23_A	A	45
Set23	Set23_B	B	46
Set24	Set24_A	A	47
Set24	Set24_B	B	48
Set25	Set25_A	A	49
Set25	Set25_B	B	50
Set26	Set26_A	A	51
Set26	Set26_B	B	52
Set27	Set27_A	A	53
Set27	Set27_B	B	54
Set28	Set28_A	A	55
Set28	Set28_B	B	56
Set29	Set29_A	A	57
Set29	Set29_B	B	58
Set30	Set30_A	A	59
Set30	Set30_B	B	60
Set31	Set31_A	A	61
Set31	Set31_B	B	62
Set32	Set32_A	A	63
Set32	Set32_B	B	64
Set33	Set33_A	A	65
Set33	Set33_B	B	66
Set34	Set34_A	A	67
Set34	Set34_B	B	68
Set35	Set35_A	A	69
Set35	Set35_B	B	70
Set36	Set36_A	A	71
Set36	Set36_B	B	72
Set37	Set37_A	A	73
Set37	Set37_B	B	74
Set38	Set38_A	A	75
Set38	Set38_B	B	76
Set39	Set39_A	A	77
Set39	Set39_B	B	78
Set40	Set40_A	A	79
Set40	Set40_B	B	80
Set41	Set41_A	A	81
Set41	Set41_B	B	82
Set42	Set42_A	A	83
Set42	Set42_B	B	84
Set43	Set43_A	A	85
Set43	Set43_B	B	86
Set44	Set44_A	A	87
Set44	Set44_B	B	88
Set45	Set45_A	A	89
Set45	Set45_B	B	90
Set46	Set46_A	A	91
Set46	Set46_B	B	92
Set47	Set47_A	A	93
Set47	Set47_B	B	94
Set48	Set48_A	A	95
Set48	Set48_B	B	96
Set49	Set49_A	A	97
Set49	Set49_B	B	98
Set50	Set50_A	A	99
Set50	Set50_B	B	100
Set51	Set51_A	A	101
Set51	Set51_B	B	102
Set52	Set52_A	A	103
Set52	Set52_B	B	104
Set53	Set53_A	A	105
Set53	Set53_B	B	106
Set54	Set54_A	A	107
Set54	Set54_B	B	108
Set55	Set55_A	A	109
Set55	Set55_B	B	110
Set56	Set56_A	A	111
Set56	Set56_B	B	112
Set57	Set57_A	A	113
Set57	Set57_B	B	114
Set58	Set58_A	A	115
Set58	Set58_B	B	116
Set59	Set59_A	A	117
Set59	Set59_B	B	118
Set60	Set60_A	A	119
Set60	Set60_B	B	120
Set61	Set61_A	A	121
Set61	Set61_B	B	122
Set62	Set62_A	A	123
Set62	Set62_B	B	124
Set63	Set63_A	A	125
Set63	Set63_B	B	126
Set64	Set64_A	A	127
Set64	Set64_B	B	128
Set65	Set65_A	A	129
Set65	Set65_B	B	130
Set66	Set66_A	A	131
Set66	Set66_B	B	132
Set67	Set67_A	A	133
Set67	Set67_B	B	134
Set68	Set68_A	A	135
Set68	Set68_B	B	136
Set69	Set69_A	A	137
Set69	Set69_B	B	138

## Sheet: OutputsTemplate
Case ID	Model	Phase	Final diagnosis text	Differential list text (should be seperated by ; )
